# Supplementary material for: Theoretical Investigation of Quantum Size Effect on the Electronic Structure and Photoelectric Properties for Graphdiyne Nanotubes
Source: Nanomaterials (Basel). 2025 Aug 9;15(16):1219. doi: 10.3390/nano15161219 (PMC12388027; doi:10.3390/nano15161219)
Supplement: Supplementary file 1 [file nanomaterials-15-01219-s001.zip]

Archive with 1 entries (1 files):
- nanomaterials-3770823-SI-done-1.pdf
